# Supplementary material for: Dynamic Variations in Endogenous Peptides in Chinese Human Milk Across Lactation and Geographical Regions
Source: Nutrients. 2025 Sep 30;17(19):3131. doi: 10.3390/nu17193131 (PMC12525668; doi:10.3390/nu17193131)
Supplement: Supplementary file 1 [file nutrients-17-03131-s001.zip]

Archive with 4 entries (4 files):
- Supplementary Figures S1–S3.pdf
- Table S1-Differences of protein intensity in lactation.xlsx
- Table S2-Differences of peptide intensity in lactation.xlsx
- Table S3-Bioactive Peptide in human milk.xlsx
