# Supplementary material for: Dynamic Variations in Endogenous Peptides in Chinese Human Milk Across Lactation and Geographical Regions
Source: Nutrients. 2025 Sep 30;17(19):3131. doi: 10.3390/nu17193131 (PMC12525668; doi:10.3390/nu17193131)
Supplement: Supplementary file 1 [file nutrients-17-03131-s001.zip › Table S2-Differences of peptide intensity in lactation.xlsx]

## Sheet: Sheet1
Master Protein Accessions	Protein	Sequence	FC(2 month/6 month)	log2FC	p-value	Start	end
P19835	bile salt-activated lipase	GAKTTFDVYTESWAQDPSQENKK	0.110232	-3.18138	0.00291287
P19835	bile salt-activated lipase	ENPQPHPGWQGTLK	0.198438	-2.33324	0.0283642
P19835	bile salt-activated lipase	DSAVPTHWEPYTTENSGYLEITK	4.70848	2.23526	0.0264798
P19835	bile salt-activated lipase	GIPFAAPTKALENPQPHPGWQGT	14.349	3.84288	0.000118091
P19835	bile salt-activated lipase	AAPTKALENPQPHPGWQGTLKAKNF	28.5502	4.83543	0.0333192
P19835	bile salt-activated lipase	GAVYTEGGFVEGVNKKLG	30.7271	4.94144	0.00930238
P19835	bile salt-activated lipase	TEGGFVEGVNKKLG	57.155	5.83681	0.00337688
Q13410	BT1A1	VSPAVLVHRDGREQEAEQMPEYR	0.0393837	-4.66626	0.0203703	70	92
Q13410	BT1A1	KVEISIPASSLPRLTPWIVA	0.0773786	-3.69192	0.00568224	230	249
Q13410	BT1A1	EDSKSVRLEDSRQKLPEK	0.0935955	-3.41742	0.0221792	320	337
Q13410	BT1A1	DVTLDPDTAHPHLF	0.170319	-2.55369	0.0248276	304	317
Q13410	BT1A1	IPASSLPRLTPWIVA	0.17417	-2.52143	0.0451044	235	249
Q13410	BT1A1	DPDTAHPHLF	0.174951	-2.51497	3.71779e-07	308	317
Q13410	BT1A1	GREQEAEQMPEY	0.208206	-2.26392	0.00363082	80	91
Q13410	BT1A1	EAEQMPEYR	0.213039	-2.23081	0.00483405	84	92
Q13410	BT1A1	SPAVLVHRDGREQEAEQMPEYRG	0.239837	-2.05988	1.20297e-05	71	93
Q13410	BT1A1	DGREQEAEQMPEYRGRATLVQDGIAKGR	0.717635	-0.478677	0.0157641	79	106
Q13410	BT1A1	DGREQEAEQMPEYRG	0.782048	-0.35467	0.0276725	79	93
E9PDQ1	CASA1	LPLRYPERLQNPSESSEPIPL	0.0902053	-3.47064	0.013012
E9PDQ1	CASA1	NPSESSEPIPLESREEY	0.193561	-2.36914	0.0103302
E9PDQ1	CASA1	NEYNQLQLQAAHAQEQIR	0.234371	-2.09313	0.00360783
E9PDQ1	CASA1	QRNILREKQTDEIKDTR	0.71076	-0.492565	0.0485736
E9PDQ1	CASA1	RPKLPLRYPE	4.142	2.05033	0.0210953
E9PDQ1	CASA1	RPKLPLRYPERLQ	4.46724	2.15938	0.00259597
E9PDQ1	CASA1	DISNPTAHENYEKNN	7.78026	2.95982	0.0208389
P05814	CASB	NILPLAQPAVVLPVPQPEIMEVPKAKDTVYTK	0.0320663	-4.9628	0.0433598	80	111
P05814	CASB	SSSEESITEYKQKVEKVKHEDQQQGEDEHQDK	0.06579	-3.92599	0.0102629	23	54
P05814	CASB	TIESLSSSEESITEYKQKVEKV	0.108549	-3.20358	0.0456454	18	39
P05814	CASB	ALPPQPLWSVPQPKVLPIPQQVVPYPQRAVPVQA	0.149166	-2.74501	0.0238434	162	195
P05814	CASB	ALPPQPLWSVPQPKVLPIPQQVVPYPQR	0.15574	-2.68279	0.0094557	162	189
P05814	CASB	SLSSSEESITEYKQKVEKV	0.180067	-2.47339	0.00977712	21	39
P05814	CASB	ETIESLSSSEESITEYKQKVEKV	0.201402	-2.31185	0.0428027	17	39
P05814	CASB	RETIESLSSSEESITEYKQKV	0.214942	-2.21798	0.00121211	16	36
P05814	CASB	SSSEESITEYKQKVEKVK	0.237338	-2.07498	0.00678389	23	40
P05814	CASB	RETIESLSSSEESITEYK	0.708213	-0.497745	0.0207205	16	33
P05814	CASB	IESLSSSEESITEYK	0.718006	-0.477932	0.0350725	19	33
P05814	CASB	PLAQPAVVLPVPQPEIMEVPKAKDTVYT	4.29734	2.10344	0.0458353	83	110
P05814	CASB	DPQIPKLTDLENLHL	5.06069	2.33933	0.0507699	127	141
P05814	CASB	LNQELLLNPTHQIYPVTQPLAPVHNP	5.3842	2.42873	0.0244287	198	223
P05814	CASB	THQIYPVTQPLAPVHNPIS	6.41732	2.68197	0.00308645	207	225
P05814	CASB	ILPLAQPAVVLPVPQPEIMEVPKAKDTVYTKG	13.0016	3.70062	0.0350488	81	112
P05814	CASB	AVVLPVPQPEIMEVPKAKDTVY	40.5216	5.34062	0.0321185	88	109
P10451	OSTP	PVAQDLNAPSDWDSRGKDS	0.059433	-4.07259	0.0103409
P10451	OSTP	IPVKQADSGSSEEKQLYNKYPDAVAT	0.104432	-3.25937	0.0224598
P10451	OSTP	DLNAPSDWDSRGKDS	0.121581	-3.04001	0.0335998
P10451	OSTP	IPVAQDLNAPSDWDSR	0.139967	-2.83684	0.000133568
P10451	OSTP	DLNAPSDWDSRGK	0.226862	-2.14011	0.0277331
P10451	OSTP	TYDGRGDSVVYGLR	1.2838	0.360421	0.0397634
P10451	OSTP	GRGDSVVYGLR	1.28534	0.362153	0.0405358
P10451	OSTP	ITSHMESEELNGAYK	5.20891	2.38098	0.0403617
P01833	PIGR	QDPRLFAEEKAVADTRDQ	0.0478114	-4.3865	0.0491468	600	617
P01833	PIGR	QDPRLFAEEKAVADTR	0.725027	-0.463894	0.00906745	600	615
P01833	PIGR	DSGSSEEQGGSSRALVST	0.7271	-0.459774	0.00643037	626	643
P01833	PIGR	VADTRDQADGSRASVDSGSSEEQGGSSRALVST	0.74061	-0.433214	0.00685944	611	643
P01833	PIGR	DQADGSRASVDSGSSEEQGGSSRALVSTLVP	4.1053	2.03749	6.95123e-12	616	646
P01833	PIGR	FAEEKAVADTRDQADGSRASVDSGSSEEQGGSSRALVSTLVP	4.11813	2.04199	0.000736431	605	646
P01833	PIGR	SVDSGSSEEQGGSSRALVSTLVP	4.25762	2.09005	2.51807e-08	624	646
P01833	PIGR	AVADTRDQADGSRASVDSGSSEEQGGSSRALVSTLVP	4.7448	2.24635	6.30161e-07	610	646
P01833	PIGR	AVADTRDQADGSRASVDSGSSEEQGGSSRALVSTLV	5.28872	2.40292	4.87981e-05	610	645
P01833	PIGR	DQADGSRASVDSGSSEEQGGSSRALVSTLV	5.45359	2.44721	7.09458e-07	616	645
P01833	PIGR	SVDSGSSEEQGGSSRALVSTL	5.5765	2.47936	0.00249373	624	644
P01833	PIGR	DSGSSEEQGGSSRALVSTL	5.99082	2.58275	0.00769049	626	644
P01833	PIGR	VADTRDQADGSRASVDSGSSEEQGGSSRALVSTLVP	6.0746	2.60279	6.63728e-05	611	646
P01833	PIGR	GSRASVDSGSSEEQGGSSRALVSTLVP	6.09611	2.60789	1.16497e-06	620	646
P01833	PIGR	GSSEEQGGSSRALVSTLV	6.46232	2.69205	0.00557087	628	645
P01833	PIGR	GSSEEQGGSSRALVSTL	6.62207	2.72728	0.00310973	628	644
P01833	PIGR	FAEEKAVADTRDQADGSRASVDSGSSEEQGGSSRALVSTLV	6.93086	2.79303	0.000749682	605	645
P01833	PIGR	VDSGSSEEQGGSSRALVSTLV	7.71119	2.94695	0.00852503	625	645
P01833	PIGR	SGSSEEQGGSSRALVSTL	7.74574	2.9534	0.0264809	627	644
P01833	PIGR	SGSSEEQGGSSRALVSTLV	7.96909	2.99442	0.00173531	627	645
P01833	PIGR	QADGSRASVDSGSSEEQGGSSRALVSTLV	8.17334	3.03093	0.0463242	617	645
P01833	PIGR	DTRDQADGSRASVDSGSSEEQGGSSRALVSTLVP	8.19268	3.03434	0.0339654	613	646
P01833	PIGR	DGSRASVDSGSSEEQGGSSRALVSTL	9.08775	3.18392	0.010727	619	644
P01833	PIGR	AVADTRDQADGSRASVDSGSSEEQGGSSRALVSTL	9.16183	3.19564	0.000234203	610	644
P01833	PIGR	LFAEEKAVADTRDQADGSRASVDSGSSEEQGGSSRALVSTLV	9.41293	3.23464	0.0284772	604	645
P01833	PIGR	DQADGSRASVDSGSSEEQGGSSRALVSTL	9.49066	3.24651	7.12116e-05	616	644
P01833	PIGR	DSGSSEEQGGSSRALVSTLV	10.467	3.38777	0.00012657	626	645
P01833	PIGR	VADTRDQADGSRASVDSGSSEEQGGSSRALVSTL	11.0215	3.46225	0.00885259	611	644
P01833	PIGR	EEKAVADTRDQADGSRASVDSGSSEEQGGSSRALVSTL	11.0234	3.4625	0.0260109	607	644
P01833	PIGR	SVDSGSSEEQGGSSRALVSTLV	11.4109	3.51235	0.000254035	624	645
P01833	PIGR	FAEEKAVADTRDQADGSRASVDSGSSEEQGGSSRALVSTL	13.3561	3.73943	0.00206454	605	644
P01833	PIGR	VADTRDQADGSRASVDSGSSEEQGGSSRALVSTLV	13.5046	3.75538	0.00692513	611	645
P01833	PIGR	LFAEEKAVADTRDQADGSRASVDSGSSEEQGGSSRALVSTLVP	14.8436	3.89177	0.00697777	604	646
P01833	PIGR	GSRASVDSGSSEEQGGSSRALVSTLV	17.2565	4.10907	0.000205044	620	645
P01833	PIGR	DTRDQADGSRASVDSGSSEEQGGSSRALVSTL	18.6366	4.22007	0.0175147	613	644
P01833	PIGR	GSRASVDSGSSEEQGGSSRALVSTL	21.7846	4.44523	0.0176901	620	644
P01833	PIGR	QADGSRASVDSGSSEEQGGSSRALVSTL	48.1665	5.58996	0.0121179	617	644
A0A087WVV2		AKGNTPATGTTQGKKAEGTQNQSKKAEGAPNQGR	0.0717074	-3.80173	0.00727627
B7ZKQ9		SAPKGSVLQEAKL	4.05173	2.01854	0.000716829
D6RD79		DEDLSHRNKEPPAPAQQLQPQPVA	0.052247	-4.25851	0.0271332
D6RD79		DEDLSHRNKEPPAPAQQLQPQP	0.216425	-2.20806	0.0245628
E9PIP0		TLSKSDAKKAASKTLLEK	4.11639	2.04138	0.0415456
E9PRJ8		DQALQQAVVDDDANNAK	0.0797576	-3.64823	0.0150001
G5E9R0		APEEHPVLLTEAPLNPK	0.197643	-2.33903	0.0174202
H0YCU0		SLERLPSPDPGAEGHGQS	10.7727	3.42931	0.0165071
H0YCU0		SLERLPSPDPGAEGHGQSRQSDQDITK	11.656	3.543	9.4116e-07
H0YCU0		SLERLPSPDPGAEGHGQSRQSDQDIT	16.9013	4.07906	0.00216239
J3KSI6		NENKLLPKHPHLVRQ	5.32526	2.41285	0.0194228
K7ERZ3		TPVTWLVGPFAPGITEKAPEEKK	0.0641996	-3.96129	0.0287863
M0QXL9		DTSPSEETDQEVFLGPPEAQSFLSSHTRIPR	0.0729679	-3.7766	0.00719544
O00592		GPPEEAEDRFS	0.142123	-2.81479	0.0256974
O15232		RPSPAAPDGAPASGTSEPGRA	4.28123	2.09803	0.00665634
O15232		RLETRGPGGSPGRRPSPAAPDGAPASGTSEPGRA	6.16218	2.62344	0.00460491
O60664		SASEYAHRGLDKLEENLPILQQPTE	0.222909	-2.16547	0.0367839
O60664		LVGPFAPGITEKAPEEK	5.21123	2.38162	0.00436668
P00734		DKTERELLESYIDGR	0.215346	-2.21527	0.00176344
P02647		DSGRDYVSQFEGSALGKQLNLK	0.216746	-2.20592	0.00558227
P04792		ESRAQLGGPEAAKSDETAAK	0.222722	-2.16668	0.0342984
P07498		YQRRPAIAINNPYVPR	5.13542	2.36048	0.000386412
P10451		KFRRPDIQYPDATDEDITSHMESEELNGAY	6.69755	2.74363	0.00557826
P12272		EHQLLHDKGKSIQDL	0.175048	-2.51417	0.0481138
P12272		SAWLDSGVTGSGLEGDHLSDTSTTSLELDSRRH	0.21601	-2.21083	0.0146408
P12830		ELLTFPNSSPGLR	0.114945	-3.12098	0.00169277
P15941		YPTYHTHGRYVPPS	0.23158	-2.11042	8.01041e-05
P22079		TAMSSETPTSRQLSEYLKHAKGRT	0.223135	-2.16401	0.0219579
P22897		SPGTSDMKDLVGNIEQNEHSVI	12.2014	3.60897	0.0364307
P34741		DPAEEDTNVYTEKHSDSLFK	0.0849215	-3.55773	0.00464651
P78324		LNRTPKQPAPKPEPSFSEYASVQVPR	0.232391	-2.10537	0.0221645
Q02878		AGEKVEKPDTKEKKPEAKKVDAGGKVKKGNLK	0.0338637	-4.88412	0.00180628
Q14512		SKVVSEQKDTLGNTQIKQ	0.103324	-3.27475	0.0124704
Q14512		VKNGLHSKVVSEQKDTLGNTQIKQ	0.200663	-2.31716	0.000158155
Q14512		VKNGLHSKVVSEQKDTLGNTQIKQK	0.216666	-2.20645	0.00045856
Q14512		SKVVSEQKDTLGNTQIKQK	0.229037	-2.12635	0.000856504
Q14802		DLEDKNSPFYYDWHS	9.54598	3.25489	0.012686
Q16555		SAKTSPAKQQAPPVRNLH	0.0462836	-4.43336	0.00358796
Q2I0M4		LPPGAFAGAGALQRLD	0.124458	-3.00627	0.00233616
Q5TEH5		EPLDDYVNTQGASLFSVTKK	0.0624955	-4.0001	0.0268003
Q6UXA7		VSQNLGTNLPQLGQPSSTGPSNSEHPQPALDPR	0.227851	-2.13384	0.00926457
Q6WN34		LAQTLELKVTASPDKVTKT	5.63135	2.49348	0.018759
Q6WN34		LELKVTASPDKVTKT	7.66937	2.93911	0.0332515
Q92626		SLEFSYQEDKPTKKTRPR	23.8909	4.57839	0.0307786
Q969T9		SQPPPPPYYPPEDKKTQ	0.0925551	-3.43354	0.00707985
Q99523		DAPPPPAAPLPRWSGPIG	0.24796	-2.01182	0.00133901
Q99541		GAKDAVTTTVTGAKDSVA	0.175013	-2.51447	0.031463
Q9NZH0		AVVLNGGTIPTAPPSHTGRHL	0.0697871	-3.8409	0.0310218
