# Supplementary material for: Dynamic Variations in Endogenous Peptides in Chinese Human Milk Across Lactation and Geographical Regions
Source: Nutrients. 2025 Sep 30;17(19):3131. doi: 10.3390/nu17193131 (PMC12525668; doi:10.3390/nu17193131)
Supplement: Supplementary file 1 [file nutrients-17-03131-s001.zip › Table S3-Bioactive Peptide in human milk.xlsx]

## Sheet: Sheet1
Sequence	Functions	Master Protein Accessions	Positions in Master Proteins	Protein Accessions	Sequence Length
DLENLHLPLPL	ACE-inhibitory	P05814	P05814 [135-145]	P05814	11
YANPAVVRPH	ACE-inhibitory	P07498	P07498 [81-90]	P07498	10
DTVYTKGRVMP	ACE-inhibitory	P05814	P05814 [106-116]	P05814	11
TYYANPAVVRP	ACE-inhibitory	P07498	P07498 [79-89]	P07498	11
DTVYTKGRVM	ACE-inhibitory	P05814	P05814 [106-115]	P05814	10
KDTVYTKGRVMP	ACE-inhibitory	P05814	P05814 [105-116]	P05814	12
KIYPSFQPQPLI	ACE-inhibitory	P05814	P05814 [54-65]	P05814	12
DKIYPSFQPQPL	ACE-inhibitory	P05814	P05814 [53-64]	P05814	12
TVYTKGRVMPVL	ACE-inhibitory	P05814	P05814 [107-118]	P05814	12
VYTKGRVMPV	ACE-inhibitory	P05814	P05814 [108-117]	P05814	10
YTKGRVMP	ACE-inhibitory	P05814	P05814 [109-116]	P05814	8
DTVYTKGRVMPV	ACE-inhibitory	P05814	P05814 [106-117]	P05814	12
KLTDLENLHLP	ACE-inhibitory	P05814	P05814 [132-142]	P05814	11
LTDLENLHLP	ACE-inhibitory	P05814	P05814 [133-142]	P05814	10
TDLENLHLPLP	ACE-inhibitory	P05814	P05814 [134-144]	P05814	11
TDLENLHLP	ACE-inhibitory	P05814	P05814 [134-142]	P05814	9
PFFDPQIPK	ACE-inhibitory	P05814	P05814 [124-132]	P05814	9
LTDLENLHLPLP	ACE-inhibitory	P05814	P05814 [133-144]	P05814	12
FFDPQIPK	ACE-inhibitory	P05814	P05814 [125-132]	P05814	8
TVYTKGRVMP	ACE-inhibitory	P05814	P05814 [107-116]	P05814	10
PKLTDLENLH	ACE-inhibitory	P05814	P05814 [131-140]	P05814	10
QDKIYPSFQPQPL	ACE-inhibitory	P05814	P05814 [52-64]	P05814	13
IPFFDPQIPK	ACE-inhibitory	P05814	P05814 [123-132]	P05814	10
PFFDPQIPKL	ACE-inhibitory	P05814	P05814 [124-133]	P05814	10
QDKIYPSFQPQPLIYP	ACE-inhibitory	P05814	P05814 [52-67]	P05814	16
DKIYPSFQPQPLIYP	ACE-inhibitory	P05814	P05814 [53-67]	P05814	15
LTDLENLH	ACE-inhibitory	P05814	P05814 [133-140]	P05814	8
QDKIYPSFQPQPLIYPF	ACE-inhibitory	P05814	P05814 [52-68]	P05814	17
YYANPAVVRPH	ACE-inhibitory	P07498	P07498 [80-90]	P07498	11
KIYPSFQPQPLIYPF	ACE-inhibitory	P05814	P05814 [54-68]	P05814	15
YPSFQPQPLI	ACE-inhibitory	P05814	P05814 [56-65]	P05814	10
YANPAVVRP	ACE-inhibitory	P07498	P07498 [81-89]	P07498	9
KLTDLENLH	ACE-inhibitory	P05814	P05814 [132-140]	P05814	9
DKIYPSFQPQPLI	ACE-inhibitory	P05814	P05814 [53-65]	P05814	13
YANPAVVRPHA	ACE-inhibitory	P07498	P07498 [81-91]	P07498	11
EHQDKIYPSFQPQPLIYP	ACE-inhibitory	P05814	P05814 [50-67]	P05814	18
QDKIYPSFQPQPLIY	ACE-inhibitory	P05814	P05814 [52-66]	P05814	15
DKIYPSFQPQPLIY	ACE-inhibitory	P05814	P05814 [53-66]	P05814	14
YYANPAVVRP	ACE-inhibitory	P07498	P07498 [80-89]	P07498	10
DKIYPSFQPQPLIYPF	ACE-inhibitory	P05814	P05814 [53-68]	P05814	16
YTKGRVMPVL	ACE-inhibitory	P05814	P05814 [109-118]	P05814	10
FVEPIPYGFLP	ACE-inhibitory	P05814	P05814 [68-78]	P05814	11
LTDLENLHLPL	ACE-inhibitory	P05814	P05814 [133-143]	P05814	11
VYTKGRVMPVL	ACE-inhibitory	P05814	P05814 [108-118]	P05814	11
KDTVYTKGRVM	ACE-inhibitory	P05814	P05814 [105-115]	P05814	11
ANPAVVRPHA	ACE-inhibitory	P07498	P07498 [82-91]	P07498	10
ALLLNQELLLNPTHQIYPVTQPLAPVHNPISV	Antimicrobial	P05814	P05814 [195-226]	P05814	32
NQELLLNPTHQIYPVTQPLAPVH	Antimicrobial	P05814	P05814 [199-221]	P05814	23
LLNQELLLNPTHQIY	Antimicrobial	P05814	P05814 [197-211]	P05814	15
ALLLNQELLLNPTHQIYPVT	Antimicrobial	P05814	P05814 [195-214]	P05814	20
LNQELLLNPTHQIYPVTQPLAPVHNP	Antimicrobial	P05814	P05814 [198-223]	P05814	26
NQELLLNPTHQIYPVTQPLAPVHNPI	Antimicrobial	P05814	P05814 [199-224]	P05814	26
LLNQELLLNPTHQIYPVTQPLAPVHNP	Antimicrobial	P05814	P05814 [197-223]	P05814	27
PVTQPLAPVHNPI	Antimicrobial	P05814	P05814 [212-224]	P05814	13
LLLNPTHQIYPVTQPLAPVHNPIS	Antimicrobial	P05814	P05814 [202-225]	P05814	24
HQIYPVTQPLAPVHNPIS	Antimicrobial	P05814	P05814 [208-225]	P05814	18
LLLNQELLLNPTHQIYPVTQPLAPVHNPIS	Antimicrobial	P05814	P05814 [196-225]	P05814	30
YPVTQPLAPVHNPIS	Antimicrobial	P05814	P05814 [211-225]	P05814	15
LLNPTHQIYPVTQPLAPVHNPI	Antimicrobial	P05814	P05814 [203-224]	P05814	22
QIYPVTQPLAPVHNPIS	Antimicrobial	P05814	P05814 [209-225]	P05814	17
NQELLLNPTHQIYPVTQPLAPVHNP	Antimicrobial	P05814	P05814 [199-223]	P05814	25
IYPVTQPLAPVHNPIS	Antimicrobial	P05814	P05814 [210-225]	P05814	16
LLLNQELLLNPTHQIYPVTQPLAPVHNPISV	Antimicrobial	P05814	P05814 [196-226]	P05814	31
PVTQPLAPVHNP	Antimicrobial	P05814	P05814 [212-223]	P05814	12
IYPVTQPLAPVHNPISV	Antimicrobial	P05814	P05814 [210-226]	P05814	17
LNQELLLNPTHQIYPVTQPLAPVHNPIS	Antimicrobial	P05814	P05814 [198-225]	P05814	28
LNQELLLNPTHQIYPVTQPLAPVHNPISV	Antimicrobial	P05814	P05814 [198-226]	P05814	29
NPTHQIYPVTQPLAPVHNPISV	Antimicrobial	P05814	P05814 [205-226]	P05814	22
ELLLNPTHQIYPVTQPLAPVHNPIS	Antimicrobial	P05814	P05814 [201-225]	P05814	25
LLLNPTHQIYPVTQPLAPVHNPISV	Antimicrobial	P05814	P05814 [202-226]	P05814	25
ELLLNPTHQIYPVTQPLAPVHNPISV	Antimicrobial	P05814	P05814 [201-226]	P05814	26
LLNQELLLNPTHQIYPVTQPLAPVHNPIS	Antimicrobial	P05814	P05814 [197-225]	P05814	29
LLNQELLLNPTHQIYPVTQPLAPVHNPISV	Antimicrobial	P05814	P05814 [197-226]	P05814	30
LNPTHQIYPVTQPLAPVHNPISV	Antimicrobial	P05814	P05814 [204-226]	P05814	23
NQELLLNPTHQIYPVTQPLAPVHNPIS	Antimicrobial	P05814	P05814 [199-225]	P05814	27
PVTQPLAPVHNPIS	Antimicrobial	P05814	P05814 [212-225]	P05814	14
NQELLLNPTHQIYPVTQPLAPVHNPISV	Antimicrobial	P05814	P05814 [199-226]	P05814	28
PVTQPLAPVHNPISV	Antimicrobial	P05814	P05814 [212-226]	P05814	15
LLNPTHQIYPVTQPLAPVHNPIS	Antimicrobial	P05814	P05814 [203-225]	P05814	23
LLNPTHQIYPVTQPLAPVHNPISV	Antimicrobial	P05814	P05814 [203-226]	P05814	24
LLNQELLLNPTHQIYPVTQ	Antimicrobial	P05814	P05814 [197-215]	P05814	19
LLLNQELLLNPTHQIYPVTQPLAPVHNPI	Antimicrobial	P05814	P05814 [196-224]	P05814	29
LLLNPTHQIYPVTQPLAPVHNPI	Antimicrobial	P05814	P05814 [202-224]	P05814	23
QALLLNQELLLNPTHQIYPVTQPLAPVHNPIS	Antimicrobial	P05814	P05814 [194-225]	P05814	32
QELLLNPTHQIYPVTQPLAPVHNPI	Antimicrobial	P05814	P05814 [200-224]	P05814	25
NQELLLNPTHQIYPVTQ	Antimicrobial	P05814	P05814 [199-215]	P05814	17
LLLNQELLLNPTHQIYPV	Antimicrobial	P05814	P05814 [196-213]	P05814	18
LNPTHQIYPVTQPLAPVHNPIS	Antimicrobial	P05814	P05814 [204-225]	P05814	22
QIYPVTQPLAPVHNPISV	Antimicrobial	P05814	P05814 [209-226]	P05814	18
QELLLNPTHQIYPVTQPLAPVHNPISV	Antimicrobial	P05814	P05814 [200-226]	P05814	27
NQELLLNPTHQIYP	Antimicrobial	P05814	P05814 [199-212]	P05814	14
YPVTQPLAPVHNPISV	Antimicrobial	P05814	P05814 [211-226]	P05814	16
VTQPLAPVHNPISV	Antimicrobial	P05814	P05814 [213-226]	P05814	14
LLNQELLLNPTHQIYPV	Antimicrobial	P05814	P05814 [197-213]	P05814	17
NQELLLNPTHQIYPV	Antimicrobial	P05814	P05814 [199-213]	P05814	15
QALLLNQELLLNPTHQIYPVTQPLAPVHNPISV	Antimicrobial	P05814	P05814 [194-226]	P05814	33
TQPLAPVHNPISV	Antimicrobial	P05814	P05814 [214-226]	P05814	13
NQELLLNPTHQIYPVTQP	Antimicrobial	P05814	P05814 [199-216]	P05814	18
NQELLLNPTHQIYPVT	Antimicrobial	P05814	P05814 [199-214]	P05814	16
ELLLNPTHQIYPVTQPLAPVHNP	Antimicrobial	P05814	P05814 [201-223]	P05814	23
LNQELLLNPTHQIYPVT	Antimicrobial	P05814	P05814 [198-214]	P05814	17
QELLLNPTHQIYPVTQ	Antimicrobial	P05814	P05814 [200-215]	P05814	16
LNQELLLNPTHQIYPV	Antimicrobial	P05814	P05814 [198-213]	P05814	16
ALLLNQELLLNPTHQIYPVTQ	Antimicrobial	P05814	P05814 [195-215]	P05814	21
NQELLLNPTHQIYPVTQPLAPVHN	Antimicrobial	P05814	P05814 [199-222]	P05814	24
LLNQELLLNPTHQIYPVT	Antimicrobial	P05814	P05814 [197-214]	P05814	18
QELLLNPTHQIYPVTQPLAPVHNPIS	Antimicrobial	P05814	P05814 [200-225]	P05814	26
LNQELLLNPTHQIYPVTQPLAPVH	Antimicrobial	P05814	P05814 [198-221]	P05814	24
ALLLNQELLLNPTHQIYPVTQPLAPVHNPIS	Antimicrobial	P05814	P05814 [195-225]	P05814	31
QELLLNPTHQIYPVT	Antimicrobial	P05814	P05814 [200-214]	P05814	15
LLNQELLLNPTHQIYPVTQPLAPVHNPI	Antimicrobial	P05814	P05814 [197-224]	P05814	28
LLNQELLLNPTHQIYP	Antimicrobial	P05814	P05814 [197-212]	P05814	16
LNQELLLNPTHQIYPVTQP	Antimicrobial	P05814	P05814 [198-216]	P05814	19
LNQELLLNPTHQIYPVTQPLAPVHNPI	Antimicrobial	P05814	P05814 [198-224]	P05814	27
LLLNQELLLNPTHQIYPVTQ	Antimicrobial	P05814	P05814 [196-215]	P05814	20
LLLNQELLLNPTHQIYPVT	Antimicrobial	P05814	P05814 [196-214]	P05814	19
QELLLNPTHQIYPVTQPLAPVHNP	Antimicrobial	P05814	P05814 [200-223]	P05814	24
LNQELLLNPTHQIYPVTQPL	Antimicrobial	P05814	P05814 [198-217]	P05814	20
LLNQELLLNPTHQIYPVTQPL	Antimicrobial	P05814	P05814 [197-217]	P05814	21
QELLLNPTHQIYPVTQP	Antimicrobial	P05814	P05814 [200-216]	P05814	17
LNQELLLNPTHQIYPVTQPLAPVHN	Antimicrobial	P05814	P05814 [198-222]	P05814	25
ELLLNPTHQIYPVTQPLAPVHN	Antimicrobial	P05814	P05814 [201-222]	P05814	22
HQIYPVTQPLAPVHN	Antimicrobial	P05814	P05814 [208-222]	P05814	15
LLNQELLLNPTHQIYPVTQPLAPVH	Antimicrobial	P05814	P05814 [197-221]	P05814	25
YPVTQPLAPVHNP	Antimicrobial	P05814	P05814 [211-223]	P05814	13
LLNQELLLNPTHQIYPVTQP	Antimicrobial	P05814	P05814 [197-216]	P05814	20
IYPVTQPLAPVHNP	Antimicrobial	P05814	P05814 [210-223]	P05814	14
HQIYPVTQPLAPVHNPI	Antimicrobial	P05814	P05814 [208-224]	P05814	17
HQIYPVTQPLAPVHNP	Antimicrobial	P05814	P05814 [208-223]	P05814	16
LLLNPTHQIYPVTQPLAPVHNP	Antimicrobial	P05814	P05814 [202-223]	P05814	22
LLLNQELLLNPTHQIY	Antimicrobial	P05814	P05814 [196-211]	P05814	16
LNQELLLNPTHQIY	Antimicrobial	P05814	P05814 [198-211]	P05814	14
QIYPVTQPLAPVHN	Antimicrobial	P05814	P05814 [209-222]	P05814	14
QIYPVTQPLAPVHNPI	Antimicrobial	P05814	P05814 [209-224]	P05814	16
LLLNQELLLNPTHQIYPVTQPLAPVHNP	Antimicrobial	P05814	P05814 [196-223]	P05814	28
LLLNQELLLNPTHQIYP	Antimicrobial	P05814	P05814 [196-212]	P05814	17
QELLLNPTHQIYPVTQPLAPVH	Antimicrobial	P05814	P05814 [200-221]	P05814	22
QIYPVTQPLAPVHNP	Antimicrobial	P05814	P05814 [209-223]	P05814	15
LLLNQELLLNPTHQIYPVTQPLAPVH	Antimicrobial	P05814	P05814 [196-221]	P05814	26
TQPLAPVHNPIS	Antimicrobial	P05814	P05814 [214-225]	P05814	12
YPVTQPLAPVHNPI	Antimicrobial	P05814	P05814 [211-224]	P05814	14
LNQELLLNPTHQIYP	Antimicrobial	P05814	P05814 [198-212]	P05814	15
YPVTQPLAPVHN	Antimicrobial	P05814	P05814 [211-222]	P05814	12
LNQELLLNPTHQIYPVTQ	Antimicrobial	P05814	P05814 [198-215]	P05814	18
VQALLLNQELLLNPTHQIYP	Antimicrobial	P05814	P05814 [193-212]	P05814	20
LLLNQELLLNPTHQIYPVTQP	Antimicrobial	P05814	P05814 [196-216]	P05814	21
VTQPLAPVHNPIS	Antimicrobial	P05814	P05814 [213-225]	P05814	13
ELLLNPTHQIYPVTQPLAPVHNPI	Antimicrobial	P05814	P05814 [201-224]	P05814	24
ALLLNQELLLNPTHQIYPVTQPLAPVH	Antimicrobial	P05814	P05814 [195-221]	P05814	27
QALLLNQELLLNPTHQIY	Antimicrobial	P05814	P05814 [194-211]	P05814	18
ALLLNQELLLNPTHQIY	Antimicrobial	P05814	P05814 [195-211]	P05814	17
QELLLNPTHQIYPV	Antimicrobial	P05814	P05814 [200-213]	P05814	14
QVVPYPQR	Antioxidant	P05814	P05814 [182-189]	P05814	8
LWSVPQPK	Antioxidant/ACE-inhibitory	P05814	P05814 [168-175]	P05814	8
ETIESLSSSEESITEYKQKV	Stimulates proliferation	P05814	P05814 [17-36]	P05814	20
ETIESLSSSEESITEYKQKVE	Stimulates proliferation	P05814	P05814 [17-37]	P05814	21
ETIESLSSSEESITEYKQ	Stimulates proliferation	P05814	P05814 [17-34]	P05814	18
PTIPFFDPQIPKL	stimulates proliferation	P05814	P05814 [121-133]	P05814	13
RETIESLSSSEESITEYKQ	Stimulates proliferation	P05814	P05814 [16-34]	P05814	19
ETIESLSSSEESITEYKQK	Stimulates proliferation	P05814	P05814 [17-35]	P05814	19
RETIESLSSSEESITEYKQK	Stimulates proliferation	P05814	P05814 [16-35]	P05814	20
PTIPFFDPQIPKLTD	stimulates proliferation	P05814	P05814 [121-135]	P05814	15
RETIESLSSSEESITE	Stimulates proliferation	P05814	P05814 [16-31]	P05814	16
RETIESLSSSEESITEYKQKVE	Stimulates proliferation	P05814	P05814 [16-37]	P05814	22
ETIESLSSSEESITEY	Stimulates proliferation	P05814	P05814 [17-32]	P05814	16
RETIESLSSSEESITEY	Stimulates proliferation	P05814	P05814 [16-32]	P05814	17
TIESLSSSEESITEYK	Stimulates proliferation	P05814	P05814 [18-33]	P05814	16
IESLSSSEESITEYK	Stimulates proliferation	P05814	P05814 [19-33]	P05814	15
RETIESLSSSEESITEYK	Stimulates proliferation	P05814	P05814 [16-33]	P05814	18
ETIESLSSSEESITEYK	Stimulates proliferation	P05814	P05814 [17-33]	P05814	17
ARETIESLSSSEESITEYK	Stimulates proliferation	P05814	P05814 [15-33]	P05814	19
TIESLSSSEESITEYKQKVE	Stimulates proliferation	P05814	P05814 [18-37]	P05814	20
TIESLSSSEESITEYKQKV	Stimulates proliferation	P05814	P05814 [18-36]	P05814	19
KSPTIPFFDPQIPK	stimulates proliferation	P05814	P05814 [119-132]	P05814	14
IESLSSSEESITEYKQ	Stimulates proliferation	P05814	P05814 [19-34]	P05814	16
LKSPTIPFFDPQIPK	stimulates proliferation	P05814	P05814 [118-132]	P05814	15
TIESLSSSEESITEYKQK	Stimulates proliferation	P05814	P05814 [18-35]	P05814	18
IESLSSSEESITEYKQK	Stimulates proliferation	P05814	P05814 [19-35]	P05814	17
TIESLSSSEESITEYKQ	Stimulates proliferation	P05814	P05814 [18-34]	P05814	17
RETIESLSSSEESITEYKQKV	Stimulates proliferation	P05814	P05814 [16-36]	P05814	21
SPTIPFFDPQIPK	stimulates proliferation	P05814	P05814 [120-132]	P05814	13
TIPFFDPQIPK	stimulates proliferation	P05814	P05814 [122-132]	P05814	11
PTIPFFDPQIPK	stimulates proliferation	P05814	P05814 [121-132]	P05814	12
VLKSPTIPFFDPQIPK	stimulates proliferation	P05814	P05814 [117-132]	P05814	16
SPTIPFFDPQIPKL	stimulates proliferation	P05814	P05814 [120-133]	P05814	14
SPTIPFFDPQIPKLT	stimulates proliferation	P05814	P05814 [120-134]	P05814	15
ETIESLSSSEESITE	Stimulates proliferation	P05814	P05814 [17-31]	P05814	15
SPTIPFFDPQIPKLTD	stimulates proliferation	P05814	P05814 [120-135]	P05814	16
ARETIESLSSSEESITEYKQK	Stimulates proliferation	P05814	P05814 [15-35]	P05814	21
KSPTIPFFDPQIPKL	stimulates proliferation	P05814	P05814 [119-133]	P05814	15
ARETIESLSSSEESITEYKQKV	Stimulates proliferation	P05814	P05814 [15-36]	P05814	22
IESLSSSEESITEYKQKV	Stimulates proliferation	P05814	P05814 [19-36]	P05814	18
LKSPTIPFFDPQIPKL	stimulates proliferation	P05814	P05814 [118-133]	P05814	16
PTIPFFDPQIPKLT	stimulates proliferation	P05814	P05814 [121-134]	P05814	14
TIPFFDPQIPKLT	stimulates proliferation	P05814	P05814 [122-134]	P05814	13
KSPTIPFFDPQIPKLT	stimulates proliferation	P05814	P05814 [119-134]	P05814	16
TIESLSSSEESITEY	Stimulates proliferation	P05814	P05814 [18-32]	P05814	15
